# Supplementary material for: Utilizing glauconite extracts to enhance soil health and sugar beet (Beta Vulgaris L.) performance in salt-affected soil
Source: PLoS One. 2026 Feb 23;21(2):e0337492. doi: 10.1371/journal.pone.0337492 (PMC12928445; doi:10.1371/journal.pone.0337492)
Supplement: S1 Data — (XLSX) [file pone.0337492.s001.xlsx]

## Sheet: Season 1
Treatments	Treatments	Replicates	Shoot yield(t/fed)	Root yield (t/fed)	Total Sugar yield (k/fad )	Sugar losses to molasses (%)	pH	EC	ESP	Ks	OM	SPR	BD	Soil Available NH4	Soil Available No3	Soil Available K	Dehydrogenase activity (mg TPF g-1 soil d-1)	Urease activity (mg NH4 + -N g-1 soil d-1)	Phosphatase activity (μg pnp g-1 soil h-1)	totql bacterial	total fungi	Cu (ppm)	Fe (ppm)	Mn(ppm)	Zn (ppm)
CK	1	R1	15.6116	4.302	2251.19	2.4233	8.62	4.76	13.8149	0.72	1.1595	380	1.445	27.552	20.664	181.35	133.76	155.93	4.321	3.56	1.99	0.1868	3.95517	23.011	0.176
CK	1	R2	15.7352	4.30343	2269.01	2.44248	8.62059	4.75172	14.1904	0.792	1.27545	418	1.5895	27.5539	20.6709	181.41	133.2	155.33	4.33	3.65	2.12	0.188279	3.95649	23.0187	0.176059
CK	1	R3	15.6044	4.30623	2250.15	2.42218	8.68823	4.76508	13.4625	0.648	1.04355	342	1.3005	27.7701	20.6843	181.528	134.2	157.4	4.65	3.89	2.22	0.186714	3.95906	23.0336	0.176173
CK	1	R4	15.6126	4.30205	2251.34	2.42346	8.61603	4.76006	12.3041	0.72	1.1595	380	1.445	27.5393	20.6642	181.352	134.7	154.3	4.52	3.67	2.34	0.186813	3.95522	23.0112	0.176002
K	2	R1	23.8006	6.3752	4029.44	2.5233	8.54	3.752	10.8585	0.79	2.0266	280	1.39	32.44	28.8	398.53	135.6	157.4	5.44	4.32	2.42	0.265	4.66321	35.3372	0.184
K	2	R2	23.8085	6.38147	4030.78	2.52414	8.54009	3.75569	10.8099	0.869	2.22926	308	1.529	32.4403	28.8283	398.922	136.4	163.3	5.32	4.55	2.43	0.265088	4.66779	35.372	0.184181
K	2	R3	23.824	6.37732	4033.4	2.52578	8.54284	3.75325	12.3518	0.711	1.82394	252	1.251	32.4508	28.8096	398.663	136.9	162.3	5.76	4.56	2.44	0.265261	4.66476	35.349	0.184061
K	2	R4	23.8008	6.36112	4029.48	2.52333	8.5484	3.74372	12.692	0.79	2.0266	280	1.39	32.4719	28.7364	397.65	137.4	168.3	5.66	4.87	2.47	0.265003	4.65291	35.2592	0.183594
G	3	R1	18.4425	4.94	3325.19	2.4178	8.53	3.36	11.3957	1.08	2.36076	250	1.34	44.772	43.216	374.74	143.2	164.8	6.32	4.78	2.41	0.338	5.50311	58.979	0.223
G	3	R2	18.4607	4.94086	3328.46	2.42018	8.51117	3.36058	10.3843	1.188	2.59684	275	1.474	44.6732	43.2235	374.805	141.3	163.2	6.59	4.33	2.45	0.338332	5.50407	58.9892	0.223039
G	3	R3	18.4487	4.94027	3326.29	2.41861	8.53839	3.36018	10.2817	0.972	2.12468	225	1.206	44.816	43.2183	374.76	141.3	173.2	5.89	4.54	2.43	0.338113	5.50341	58.9821	0.223012
G	3	R4	18.4018	4.93909	3317.85	2.41246	8.53284	3.35938	10.229	1.08	2.36076	250	1.34	44.7869	43.208	374.671	142.4	173.3	6.55	4.23	2.47	0.337254	5.50209	58.968	0.222959
GE1	4	R1	16.5012	4.42	2727.65	2.5851	8.59	3.792	10.9152	0.91	1.4535	350	1.43	34.44	34.44	371.18	139.9	169.5	6.98	4.67	2.55	0.6632	9.34947	93.0469	0.259
GE1	4	R2	16.5021	4.4221	2727.8	2.58524	8.59407	3.7938	10.8638	1.001	1.59885	385	1.573	34.4563	34.4563	371.356	138.98	174.3	6.34	4.66	2.46	0.663236	9.35391	93.091	0.259123
GE1	4	R3	16.5128	4.41796	2729.57	2.58692	8.59046	3.79025	10.8588	0.819	1.30815	315	1.287	34.4419	34.4241	371.009	141.1	175.4	6.12	4.65	2.35	0.663666	9.34517	93.004	0.258881
GE1	4	R4	16.509	4.42024	2728.94	2.58633	8.59603	3.7922	10.8615	0.91	1.4535	350	1.43	34.4642	34.4419	371.2	140.3	178.3	6.76	5.11	2.98	0.663514	9.34998	93.0519	0.259014
GN1	5	R1	16.5012	4.42	2735.9	2.57275	8.55	3.728	10.7706	0.88	1.4688	350	1.43	34.44	34.44	352.75	138.99	174.3	6.45	5.32	2.76	0.6632	6.88701	62.556	0.1972
GN1	5	R2	16.509	4.41796	2737.2	2.57397	8.55046	3.72628	10.7682	0.968	1.61568	385	1.573	34.4419	34.4241	352.587	141.2	178.3	6.98	4.98	2.67	0.663514	6.88383	62.5272	0.197109
GN1	5	R3	16.4936	4.4203	2734.64	2.57156	8.55405	3.72825	10.771	0.792	1.32192	315	1.287	34.4563	34.4423	352.774	143.2	179.1	7.1	5.44	2.55	0.662894	6.88747	62.5603	0.197213
GN1	5	R4	16.5021	4.45499	2736.05	2.57289	8.54606	3.75751	10.8125	0.88	1.4688	350	1.43	34.4241	34.7126	355.542	141.2	176.3	6.78	5.44	2.87	0.663236	6.94152	63.0512	0.198761
GF1	6	R1	21.0439	5.6368	3602.71	2.6936	8.44	3.6	10.5864	0.92	1.8513	340	1.42	34.44	34.44	395.15	139.7	175.4	6.98	5.11	2.76	0.6186	5.83479	71.956	0.2122
GF1	6	R2	21.0646	5.6371	3606.26	2.69625	8.42137	3.60019	10.5867	1.012	2.03643	374	1.562	34.364	34.4419	395.171	138.9	178.5	6.15	5.21	2.49	0.619208	5.83511	71.9599	0.212211
GF1	6	R3	21.0509	5.63576	3603.91	2.6945	8.4483	3.59933	10.5855	0.828	1.66617	306	1.278	34.4739	34.4336	395.077	141.1	172.4	6.55	4.87	2.76	0.618806	5.83371	71.9427	0.212161
GF1	6	R4	20.9974	5.63778	3594.76	2.68765	8.44281	3.60063	10.5874	0.92	1.8513	340	1.42	34.4515	34.446	395.219	139.4	175.3	6.89	4.98	2.98	0.617234	5.83581	71.9685	0.212237
GE2	7	R1	17.6272	4.7216	2908.48	2.6138	8.56	3.07968	9.79309	1.13	1.4841	330	1.41	58.46	17.22	388.73	139.7	175.3	6.81	4.76	2.85	0.6672	9.5131	98.5862	0.263
GE2	7	R2	17.6281	4.71942	2908.64	2.61394	8.56406	3.07826	9.79082	1.243	1.63251	363	1.551	58.4877	17.2121	388.551	142.1	184.3	7.12	5.12	2.84	0.667236	9.50871	98.5408	0.262879
GE2	7	R3	17.6396	4.72185	2910.53	2.61564	8.56046	3.07985	9.79335	1.017	1.33569	297	1.269	58.4632	17.2209	388.751	141.2	177.5	7.32	5.21	2.79	0.667669	9.51361	98.5915	0.263014
GE2	7	R4	17.6355	4.72384	2909.86	2.61504	8.56601	3.08114	9.79542	1.13	1.4841	330	1.41	58.5011	17.2282	388.914	140	172.5	6.43	4.98	3.1	0.667516	9.51761	98.6329	0.263125
GN2	8	R1	17.4719	4.68	2937.02	2.6029	8.53	3.52	10.4693	1.12	1.4994	340	1.42	34.44	34.44	398.38	144.2	176.9	6.99	4.88	2.98	0.6682	6.87401	63.116	0.207
GN2	8	R2	17.4801	4.71704	2938.41	2.60413	8.53046	3.54786	10.5103	1.232	1.64934	374	1.562	34.4419	34.7126	401.533	142.6	181.3	7.34	5.32	3.2	0.668517	6.92842	63.6156	0.208639
GN2	8	R3	17.4638	4.67784	2935.67	2.6017	8.53404	3.51838	10.4669	1.008	1.34946	306	1.278	34.4563	34.4241	398.196	144.6	181.33	6.98	5.31	2.98	0.667892	6.87084	63.0869	0.206905
GN2	8	R4	17.4728	4.68032	2937.18	2.60304	8.52607	3.52024	10.4696	1.12	1.4994	340	1.42	34.4241	34.4423	398.407	142.1	184.4	7.32	5.44	3.1	0.668236	6.87447	63.1203	0.207014
GF2	9	R1	26.5572	10.395	4610.34	2.7356	8.33	3.48	10.4101	1.16	1.9431	340	1.41418	51.62	34.44	455.59	146.1	178.9	6.77	5.32	3.22	0.6164	6.46005	73.143	0.2148
GF2	9	R2	26.5661	10.3968	4611.87	2.73651	8.33819	3.48061	10.411	1.276	2.13741	374	1.5556	51.6708	34.446	455.669	141.3	179.4	6.89	5.43	2.98	0.616605	6.46117	73.1557	0.214837
GF2	9	R3	26.4986	10.3956	4600.16	2.72956	8.33277	3.48019	10.4103	1.044	1.74879	306	1.27276	51.6372	34.4419	455.615	142.4	183.1	7.12	5.33	3.21	0.615039	6.4604	73.1469	0.214812
GF2	9	R4	26.5834	10.3931	4614.87	2.73829	8.31161	3.47936	10.4091	1.16	1.9431	340	1.41418	51.506	34.4336	455.506	142.1	183.2	7.15	5.11	3.54	0.617006	6.45885	73.1295	0.21476

## Sheet: SD for Season 1
Treatments	Shoot yield(t/fed)	Root yield (t/fed)	Total Sugar yield (k/fad )	Sugar losses to molasses (%)	pH	EC	ESP	Ks	OM	SPR	BD	Soil Available NH4	Soil Available No3	Soil Available K	Dehydrogenase activity (mg TPF g-1 soil d-1)	Urease activity (mg NH4 + -N g-1 soil d-1)	Phosphatase activity (μg pnp g-1 soil h-1)	totql bacterial	total fungi	Cu (ppm)	Fe (ppm)	Mn(ppm)	Zn (ppm)
CK	0.0629163	0.00198393	9.07253	0.00976616	0.0347395	0.00553365	0.815331	0.0587878	0.0946728	31.0269	0.117984	0.111037	0.00952949	0.083632	0.638409	1.2953	0.158987	0.140089	0.148633	0.000752824	0.00182398	0.0106118	8.11648e-05
K	0.010976	0.0088293	1.85823	0.00116365	0.00393834	0.00519631	0.984424	0.0645032	0.165471	22.8619	0.113493	0.0149602	0.0398864	0.551942	0.767572	4.46869	0.200915	0.225758	0.0216025	0.000122208	0.00645828	0.0489402	0.00025483
G	0.0255419	0.000738444	4.6052	0.00334852	0.0118136	0.000502261	0.552483	0.0881816	0.192755	20.4124	0.109411	0.0620068	0.00646004	0.0560171	0.925563	5.38044	0.321183	0.243721	0.0258199	0.000468112	0.000822619	0.00881633	3.33346e-05
GE1	0.00557553	0.00169062	0.921635	0.00087347	0.00290244	0.00145041	0.0270106	0.0743012	0.118678	28.5774	0.116759	0.0116368	0.0131731	0.141974	0.881438	3.66185	0.390726	0.225148	0.275741	0.000224086	0.00357611	0.0355898	9.90658e-05
GN1	0.0063116	0.0178131	1.04646	0.00098406	0.00327032	0.0150242	0.0213362	0.0718517	0.119927	28.5774	0.116759	0.0131731	0.138797	1.42162	1.71979	2.15097	0.28418	0.217486	0.135739	0.00025367	0.0277554	0.252107	0.000794737
GF1	0.0291446	0.000842603	4.98956	0.00373049	0.0116889	0.000538137	0.000782776	0.0751177	0.151158	27.7609	0.115943	0.0476975	0.00514818	0.059068	0.942956	2.49132	0.37695	0.148633	0.200562	0.000856727	0.0008722	0.0107562	3.17202e-05
GE2	0.00595598	0.00180598	0.982736	0.000883167	0.00289231	0.00117796	0.00188556	0.0922641	0.121176	26.9444	0.115126	0.0197528	0.00658654	0.148687	1.10905	5.03455	0.388244	0.196023	0.139164	0.000225438	0.0036387	0.0377086	0.000100596
GN2	0.00668287	0.0188609	1.12339	0.000995592	0.00326267	0.014186	0.0208729	0.0914476	0.122425	27.7609	0.115943	0.0131731	0.138797	1.60551	1.21209	3.08586	0.199395	0.245544	0.106301	0.000255582	0.027703	0.254364	0.000834232
GF2	0.0367803	0.00155387	6.38506	0.00378866	0.0115366	0.000520199	0.000772658	0.0947136	0.158653	27.7609	0.115468	0.0714909	0.00514818	0.0681028	2.13444	2.31876	0.183189	0.134505	0.230127	0.00085368	0.000965664	0.0109336	3.21089e-05

## Sheet: Season 2
Treatments	Replicates	Shoot yield(t/fed)	Root yield (t/fed)	Total Sugar yield (k/fad )	Sugar losses to molasses (%)	pH	EC	ESP	Ks	OM	SPR	BD	Soil Available NH4	Soil Available No3	Soil Available K	Dehydrogenase activity (mg TPF g-1 soil d-1)	Urease activity (mg NH4 + -N g-1 soil d-1)	Phosphatase activity (μg pnp g-1 soil h-1)	totql bacterial	total fungi	Cu (ppm)	Fe (ppm)	Mn(ppm)	Zn (ppm)
CK	R1	15.6116	4.302	2976.83	2.2004	8.62	4.74	12.1046	0.73	1.1795	370	1.44	34.44	17.22	262.32	134.76	155.7	5.34	3.55	2.78	0.187974	3.754	23.128	0.177
CK	R2	17.5256	5.81823	2976.86	2.20042	8.62059	4.74	12.1046	0.803	1.29745	407	1.584	34.4404	17.2202	262.338	132.2	156.4	4.66	4.1	2.32	0.188037	3.78372	23.3111	0.178401
CK	R3	17.38	5.82201	2977.82	2.20113	8.68823	4.73	12.0923	0.657	1.06155	333	1.296	34.4515	17.2257	264.396	135.2	158.5	4.98	4.21	2.11	0.188159	3.75227	23.1173	0.176918
CK	R4	17.3892	5.81635	2979.75	2.20256	8.61603	4.73	12.0923	0.73	1.1795	370	1.44	34.4739	17.2369	262.199	134.5	156.4	5.33	3.98	2.31	0.187976	3.75426	23.1296	0.177012
K	R1	23.8006	6.3752	4899.46	2.4669	8.52	3.75	10.8019	0.81	2.04181	270	1.38	34.44	34.44	506.61	136.3	167.4	5.76	4.22	2.98	0.266205	4.562	35.34	0.185
K	R2	25.7546	8.62052	4888.65	2.46145	8.52009	3.75004	10.8019	0.891	2.24599	297	1.518	34.364	34.364	506.615	136.9	165.4	5.55	4.12	2.89	0.266467	4.56352	35.3518	0.185062
K	R3	25.7713	8.61491	4904.28	2.46933	8.52284	3.75125	10.8037	0.729	1.83763	243	1.242	34.4739	34.4739	506.779	138.5	164.4	5.78	4.66	2.56	0.266294	4.56649	35.3748	0.185182
K	R4	25.7463	8.59303	4901.1	2.46772	8.52838	3.75369	10.8071	0.81	2.04181	270	1.38	34.4515	34.4515	507.108	138.5	173.3	5.89	4.76	2.75	0.265618	4.56205	35.3404	0.185002
G	R1	18.4425	4.94	3784.51	2.586	8.52	3.35	10.2147	1.11	2.41806	240	1.33	61.92	30.96	470.34	139.6	171.3	5.29	4.76	2.66	0.470112	5.471	59.033	0.355
G	R2	19.9696	6.67444	3783.81	2.58552	8.50119	3.3426	10.2035	1.221	2.65987	264	1.463	61.9085	30.9543	469.302	142.3	167.4	6.32	4.66	2.54	0.470194	5.47638	59.0911	0.355349
G	R3	19.9566	6.67364	3785.17	2.58645	8.52838	3.3533	10.2197	0.999	2.17625	216	1.197	61.9308	30.9654	470.803	144.2	176.4	6.33	4.76	2.55	0.470137	5.47282	59.0527	0.355118
G	R4	19.906	6.67205	3784.72	2.58614	8.52284	3.35112	10.2164	1.11	2.41806	240	1.33	61.9233	30.9617	470.497	143.2	177.4	6.19	4.87	2.81	0.470025	5.45892	58.9027	0.354216
GE1	R1	16.5012	4.42	3077.34	2.5444	8.58	3.78	10.8443	0.92	1.4688	340	1.42	34.44	34.44	494.91	139.5	170.3	6.54	4.89	2.65	0.806674	9.206	93.126	0.407
GE1	R2	17.851	5.97366	3077.51	2.54454	8.58407	3.78179	10.8469	1.012	1.61568	374	1.562	34.4419	34.4419	495.145	141.2	176.4	6.49	5.11	2.45	0.807056	9.2065	93.131	0.407022
GE1	R3	17.8625	5.96808	3078.8	2.54561	8.58046	3.7802	10.8446	0.828	1.32192	306	1.278	34.4563	34.4563	494.937	142.2	178.9	6.73	5.43	2.98	0.806302	9.21247	93.1914	0.407286
GE1	R4	17.8585	5.97115	3075.92	2.54323	8.58603	3.78265	10.8481	0.92	1.4688	340	1.42	34.4241	34.4241	495.258	141.3	177.4	6.33	5.12	2.77	0.806718	9.21036	93.1701	0.407193
GN1	R1	16.5012	4.42	3295.11	2.5146	8.54	3.72	10.7592	0.91	1.4994	350	1.43	51.66	17.22	470.34	139.5	178.9	6.67	5.32	2.73	0.763205	6.787	62.656	0.297
GN1	R2	17.8585	5.96808	3321.19	2.5345	8.54046	3.7202	10.7595	1.001	1.64934	385	1.573	52.0689	17.3563	470.365	142.3	181.3	6.19	5.65	2.88	0.762854	6.79022	62.6857	0.297141
GN1	R3	17.8418	5.97124	3293.59	2.51344	8.54405	3.72176	10.7617	0.819	1.34946	315	1.287	51.6362	17.2121	470.563	143.5	184.1	6.55	5.49	2.65	0.763257	6.78387	62.6271	0.296863
GN1	R4	17.851	6.01809	3295.33	2.51477	8.53606	3.71829	10.7568	0.91	1.4994	350	1.43	51.6635	17.2212	470.123	142.3	185.3	6.78	5.11	2.55	0.769247	6.78737	62.6594	0.297016
GF1	R1	21.0439	5.6368	4302.4	2.6422	8.43	3.59	10.5719	0.94	1.9278	340	1.41047	34.44	51.54	506.61	142.1	185.1	6.98	5.14	2.71	0.716392	5.811	72.18	0.309
GF1	R2	22.7864	7.61498	4303.14	2.64266	8.41139	3.58207	10.5603	1.034	2.12058	374	1.55152	34.446	51.549	505.492	142.2	185.1	6.88	5.32	2.32	0.716431	5.81672	72.251	0.309304
GF1	R3	22.7716	7.61316	4302.63	2.64234	8.43829	3.59353	10.577	0.846	1.73502	306	1.26942	34.4419	51.5428	507.108	143.2	177.6	7.12	5.51	2.661	0.71626	5.81294	72.204	0.309103
GF1	R4	22.7137	7.61589	4301.6	2.64171	8.43281	3.5912	10.5736	0.94	1.9278	340	1.41047	34.4336	51.5305	506.779	141.2	179.6	7.23	5.44	2.71	0.716517	5.79817	72.0206	0.308318
GE2	R1	17.6272	4.7216	3428.43	2.5782	8.55	3.08	9.7936	1.14	1.4994	330	1.41	58.86	17.22	518.31	144.3	178.5	7.44	5.72	2.87	0.821247	9.434	98.684	0.418
GE2	R2	19.069	6.37531	3430.05	2.57942	8.55405	3.08146	9.79594	1.254	1.64934	363	1.551	58.8879	17.2282	518.556	143.3	189.4	7.23	5.33	2.89	0.820869	9.43451	98.6893	0.418023
GE2	R3	19.0814	6.3786	3426.85	2.57701	8.55046	3.08017	9.79387	1.026	1.34946	297	1.269	58.8329	17.2121	518.338	142.3	181.3	7.44	5.12	2.66	0.821292	9.44063	98.7533	0.418294
GE2	R4	19.077	6.38128	3428.61	2.57834	8.556	3.08216	9.79706	1.14	1.4994	330	1.41	58.8632	17.2209	518.674	141.2	178.9	7.11	5.33	2.81	0.821637	9.43847	98.7308	0.418198
GN2	R1	17.4719	4.68	3507.84	2.5974	8.52	3.51	10.4545	1.13	1.5147	330	1.41	51.66	17.32	531.18	145.3	181.3	7.32	5.76	2.73	0.768205	6.774	63.216	0.308
GN2	R2	18.909	6.3721	3508.08	2.59758	8.52046	3.51019	10.4548	1.243	1.66617	363	1.551	51.6635	17.3212	531.209	143.2	183.2	7.12	5.87	2.66	0.774286	6.77721	63.246	0.308146
GN2	R3	18.8913	6.31914	3535.61	2.61796	8.52404	3.51166	10.457	1.017	1.36323	297	1.269	52.0689	17.4571	531.432	145.3	184.4	6.98	5.77	2.83	0.767851	6.77088	63.1869	0.307858
GN2	R4	18.901	6.32249	3506.22	2.5962	8.51607	3.50838	10.4521	1.13	1.5147	330	1.41	51.6362	17.312	530.935	142.3	186.7	6.89	5.65	2.54	0.768258	6.77437	63.2194	0.308017
GF2	R1	26.5572	10.395	5443.96	2.6492	8.32	3.45	10.3654	1.16	1.9584	330	1.4	51.66	34.42	579.15	147.4	178.4	7.3	5.98	2.77	0.740192	6.406	73.376	0.338
GF2	R2	28.7376	9.6112	5442.95	2.64871	8.32818	3.45339	10.3705	1.276	2.15424	363	1.54	51.6504	34.4136	579.72	143.2	182.4	7.11	5.73	2.82	0.74032	6.40813	73.4004	0.338113
GF2	R3	28.6646	9.61004	5444.9	2.64966	8.32277	3.45115	10.3671	1.044	1.76256	297	1.26	51.669	34.426	579.343	143.3	184.6	6.89	5.44	2.67	0.740231	6.39186	73.214	0.337254
GF2	R4	28.7563	9.60775	5444.25	2.64934	8.30163	3.44238	10.354	1.16	1.9584	330	1.4	51.6628	34.4219	577.871	144.1	185.4	7.43	5.12	2.99	0.740054	6.4123	73.4482	0.338332

## Sheet: SD for Season 2
Treatments	Shoot yield(t/fed)	Root yield (t/fed)	Total Sugar yield (k/fad )	Sugar losses to molasses (%)	pH	EC	ESP	Ks	OM	SPR	BD	Soil Available NH4	Soil Available No3	Soil Available K	Dehydrogenase activity (mg TPF g-1 soil d-1)	Urease activity (mg NH4 + -N g-1 soil d-1)	Phosphatase activity (μg pnp g-1 soil h-1)	totql bacterial	total fungi	Cu (ppm)	Fe (ppm)	Mn(ppm)	Zn (ppm)
CK	0.912447	0.758436	1.3728	0.00101474	0.0347395	0.0057735	0.00707714	0.0596043	0.0963058	30.2104	0.117576	0.0158825	0.00794124	1.05718	1.34148	1.21244	0.324795	0.289021	0.283666	8.66868e-05	0.015129	0.0932083	0.000713329
K	3.18518	0.278177	960.661	0.132766	0.0691925	0.491689	0.647292	0.0717821	0.441778	58.418	0.121342	0.0158825	8.60619	121.82	1.73301	5.24428	0.472326	0.112361	0.37921	0.0390742	0.399552	6.07765	0.00383842
G	4.34225	1.334	1105.79	0.151473	0.0817577	0.565792	0.745023	0.100985	0.598634	43.4856	0.0938989	0.0476975	9.91353	140.481	1.07819	5.30118	0.333317	0.111168	0.428048	0.0451887	0.467364	7.05663	0.00465688
GE1	3.96913	1.47381	958.878	0.131706	0.0475437	0.489785	0.644919	0.0772917	0.462262	54.6443	0.116602	0.0518313	8.59463	122.235	1.65227	4.83046	0.210792	0.293655	0.308383	0.0391733	0.404878	6.11299	0.00403528
GN1	0.97847	1.11721	6.78549	0.00341652	0.00392911	0.00172936	0.00245208	0.0661362	0.166713	22.0454	0.112677	0.0476975	0.0476975	0.23363	1.12398	3.98361	0.142009	0.31707	0.18303	0.00036868	0.00210383	0.0162975	8.53153e-05
GF1	3.65745	1.83478	556.788	0.0600126	0.00392911	0.200835	0.29477	0.163933	0.251366	26.6646	0.115417	13.7452	1.73553	18.2482	1.11168	4.36883	0.265879	0.306974	0.140119	0.101993	0.453494	11.8387	0.0849591
GE2	3.83426	1.76316	645.782	0.06769	0.0117997	0.234522	0.344306	0.235412	0.369313	14.975	0.0925144	15.8492	2.02395	21.4374	1.79327	3.97744	0.423241	0.057735	0.0970824	0.117893	0.525063	13.6858	0.0981974
GN2	3.22567	1.4923	558.298	0.0591356	0.0128224	0.202577	0.297319	0.175254	0.272712	24.6779	0.111435	13.7342	1.7458	18.4908	2.58521	3.77094	0.489991	0.05	0.0994987	0.102265	0.455682	11.8593	0.085077
GF2	0.751277	0.866689	0.565719	0.000386562	0.0117997	0.00463957	0.00705743	0.0906311	0.197434	19.5959	0.108594	0.00925596	0.00462798	0.651395	1.97547	4.65859	0.499091	0.0857807	0.125698	7.02735e-05	0.00757704	0.0817575	0.000491656
